# Supplementary material for: Evaluation of the relationship between non-caries cervical lesions and the tooth and periodontal tissue: An ex-vivo study using micro-computed tomography
Source: PLoS One. 2020 Oct 28;15(10):e0240979. doi: 10.1371/journal.pone.0240979 (PMC7592738; doi:10.1371/journal.pone.0240979)
Supplement: S1 Data — (XLSX) [file pone.0240979.s001.xlsx]

## Sheet: Sheet1
Tooth #	Height of NCCL (mm)	Depth of NCCL (mm)	Total tooth length (mm)	modified clinical crown (buccal) (mm)	modified clinical crown (lingual) (mm)	conventional clinical crown (buccal) (mm)	conventional clinical crown (lingual) (mm)	Height of NCCL (ratio)	Depth of NCCL (ratio)	b-mC/R ratio	b-C/R ratio	l-mC/R ratio	l-C/R ratio	mB/L ratio	B/L ratio
24	2.6	0.9	18.153	9.988	5.655	12.088	10.155	0.143	0.05	1.223	1.993	0.452	1.27	2.704	1.57
25	2.5	0.9	18.253	9.788	5.954	11.888	10.354	0.137	0.049	1.156	1.868	0.484	1.311	2.389	1.425
35	2.8	0.3	16.951	8.484	7.403	8.984	9.003	0.165	0.018	1.002	1.128	0.775	1.133	1.292	0.996
44	2.4	1.2	16.065	6.805	4.038	8.005	6.538	0.149	0.075	0.735	0.993	0.336	0.686	2.189	1.447
45	2.1	0.7	16.215	7.376	4.023	9.176	6.923	0.13	0.043	0.834	1.304	0.33	0.745	2.529	1.75
22	1	0.4	17.292	8.352	7.054	9.952	8.654	0.058	0.023	0.934	1.356	0.689	1.002	1.356	1.353
23	0.8	0.4	21.966	9.428	6.73	11.228	9.03	0.036	0.018	0.752	1.046	0.442	0.698	1.702	1.498
23	3	1.8	15.602	7.614	4.169	9.914	7.069	0.192	0.115	0.953	1.743	0.365	0.828	2.614	2.104
33	0.791	0.33	21.659	8.902	8.473	11.737	10.385	0.037	0.015	0.698	1.183	0.643	0.921	1.086	1.284
13	4.7	1.5	22.36	11.67	7.585	13.47	11.185	0.21	0.067	1.092	1.515	0.513	1.001	2.126	1.514
14	4.2	1.6	17.775	9.3	7	10.9	10	0.236	0.09	1.097	1.585	0.65	1.286	1.689	1.233
15	3.6	1.8	18.469	8.974	5.381	10.574	9.981	0.195	0.097	0.945	1.339	0.411	1.176	2.299	1.139
16	3.3	0.9	15.523	8.523	7.381	10.423	10.981	0.213	0.058	1.218	2.044	0.907	2.418	1.343	0.845
44	4.2	1.4	19.3	9.268	7.59	10.968	8.69	0.218	0.073	0.924	1.316	0.648	0.819	1.425	1.607
46	2	0.7	16.026	8.026	6.421	9.626	8.621	0.125	0.044	1.003	1.504	0.669	1.164	1.501	1.292
47	1.8	0.1	18.622	7.074	6.274	8.874	7.674	0.097	0.005	0.613	0.91	0.508	0.701	1.206	1.299
34	1	0.2	18.808	9.044	7.655	10.244	10.955	0.053	0.011	0.926	1.196	0.686	1.395	1.35	0.857
11	2.1	0.6	17.432	7.227	4.561	11.527	9.361	0.12	0.034	0.708	1.952	0.354	1.16	1.998	1.683
12	1.6	1.1	18.198	9.015	4.877	12.315	11.477	0.088	0.06	0.982	2.093	0.366	1.708	2.681	1.226
23	2.1	1.5	22.531	8.67	6.469	12.67	10.269	0.093	0.067	0.625	1.285	0.403	0.837	1.553	1.534
24	1.9	1.3	16.558	8.144	7.34	10.444	11.24	0.115	0.079	0.968	1.708	0.796	2.114	1.216	0.808
34	1.5	0.6	16.875	7.387	6.141	9.587	9.441	0.089	0.036	0.779	1.315	0.572	1.27	1.361	1.036
35	1.9	0.5	17.48	7.277	6.439	9.177	9.839	0.109	0.029	0.713	1.105	0.583	1.288	1.223	0.858
44	2.5	0.7	17.195	7.792	6.503	9.992	9.303	0.145	0.041	0.829	1.387	0.608	1.179	1.362	1.177
43	1.3	0.3	20.255	8.64	7.034	11.34	10.134	0.064	0.015	0.744	1.272	0.532	1.001	1.398	1.27
24	2.2	1.3	17.534	6.974	6.822	8.774	8.822	0.125	0.074	0.66	1.002	0.637	1.013	1.037	0.989
25	1.6	0.4	18.372	7.507	8.514	9.007	10.414	0.087	0.022	0.691	0.962	0.864	1.309	0.8	0.735
33	1.3	0.3	17.385	6.5	7.2	7.9	9.2	0.075	0.017	0.597	0.833	0.707	1.124	0.845	0.741
34	2.3	0.7	16.748	7.083	7.087	9.183	9.787	0.137	0.042	0.733	1.214	0.734	1.406	0.999	0.863
35	1.5	1.1	15.701	6.785	7.653	8.385	11.253	0.096	0.07	0.761	1.146	0.664	2.53	1.146	0.453
15	1.4	0.3	18.582	7.677	6.632	9.477	9.432	0.075	0.016	0.704	1.041	0.555	1.031	1.268	1.01
34	1.6	0.3	21.648	8.111	7.718	10.111	9.218	0.074	0.014	0.599	0.876	0.554	0.742	1.081	1.182
35	2	0.2	18.784	7.891	6.566	9.391	9.066	0.106	0.011	0.724	1	0.537	0.933	1.348	1.072
12	1	0.3	19.34	9.576	8.15	11.476	10.15	0.052	0.016	0.981	1.459	0.728	1.104	1.347	1.321
34	2.7	0.8	15.483	8.166	3.986	9.866	5.886	0.174	0.052	1.116	1.756	0.347	0.613	3.219	2.864
43	1.5	0.7	19.419	7.705	6.629	9.705	8.329	0.077	0.036	0.658	0.999	0.518	0.751	1.269	1.33
14	2.1	0.7	19.1	9.72	5.22	11.92	8.72	0.108	0.036	0.993	1.57	0.365	0.808	2.718	1.943
24	2.7	0.5	19.24	9.56	5.89	11.16	8.79	0.14	0.026	0.988	1.381	0.441	0.841	2.238	1.642
25	2	0.3	17.95	8.418	6.64	9.718	9.24	0.111	0.017	0.883	1.181	0.587	1.061	1.504	1.113
34	1.2	0.2	15.39	6.63	6.48	8.93	6.78	0.078	0.013	0.757	1.382	0.727	0.787	1.041	1.755
14	2.5	0.5	16.985	8.787	4.853	11.387	8.153	0.147	0.029	1.072	2.034	0.4	0.923	2.68	2.204
22	0.8	0.2	19.836	6.162	6.95	8.162	11.35	0.04	0.01	0.651	1.25	0.539	1.337	1.207	0.935
41	2.6	0.4	17.326	7.82	10.662	11.02	12.562	0.15	0.023	1.176	2.171	1.6	2.637	0.735	0.823
31	3	0.6	16.742	9.421	9.821	11.721	13.021	0.179	0.036	1.287	2.334	1.419	3.499	0.907	0.667
32	2.2	1	18.497	7.713	8.531	10.713	11.331	0.119	0.054	0.715	1.376	0.856	1.581	0.836	0.87
33	1.9	0.9	22.213	9.228	7.384	11.028	10.284	0.086	0.041	0.711	0.986	0.498	0.862	1.427	1.144
44	1.3	0.3	21.487	8.473	6.819	10.973	10.119	0.061	0.014	0.651	1.044	0.465	0.89	1.4	1.172
45	2.2	0.6	18.52	7.576	6.125	9.976	8.825	0.119	0.032	0.692	1.168	0.494	0.91	1.401	1.283
14	1.7	0.7	16.738	8.309	6.209	10.909	10.609	0.102	0.042	0.986	1.872	0.59	1.731	1.672	1.081
15	1.9	0.8	17.97	7.77	5.83	9.77	10.03	0.106	0.045	0.762	1.191	0.48	1.263	1.586	0.943
16	1.8	0.7	15.478	8.444	6.144	10.244	9.644	0.116	0.045	1.2	1.957	0.658	1.653	1.824	1.184
34	2.3	0.6	18.375	8.205	5.857	13.205	8.857	0.125	0.033	0.807	2.554	0.468	0.931	1.724	2.745
35	1.8	0.7	17.968	7.361	4.813	9.361	7.813	0.1	0.039	0.694	1.088	0.366	0.769	1.897	1.414
24	0.8	0.5	17.743	7.415	8.313	10.515	11.013	0.045	0.028	0.718	1.455	0.882	1.636	0.814	0.889
23	1.9	0.5	21.228	10.082	6.248	10.882	11.348	0.09	0.024	0.905	1.052	0.417	1.149	2.169	0.916
44	1.4	0.4	16.808	7.977	7.577	9.677	12.377	0.083	0.024	0.903	1.357	0.821	2.793	1.1	0.486
